# Supplementary material for: Factors Associated With Death at 30 Days and Evaluation of Clinical Risk Scores Among Patients With Cancer Admitted With Postchemotherapy Infection in Uganda: A Prospective Cohort Study
Source: Open Forum Infect Dis. 2024 Oct 25;11(11):ofae634. doi: 10.1093/ofid/ofae634 (PMC11565409; doi:10.1093/ofid/ofae634)
Supplement: ofae634_Supplementary_Data [file ofae634_supplementary_data.zip]

Archive with 5 entries (5 files):
- Supp.Figure.1.png
- Supp.Table.1.docx
- Supp.Table.2.docx
- Supp.Table.3.docx
- Supp.Table.4.docx
